# Supplementary material for: Purification and Characterization of Authentic 30S Ribosomal Precursors Induced by Heat Shock
Source: Int J Mol Sci. 2023 Feb 9;24(4):3491. doi: 10.3390/ijms24043491 (PMC9959188; doi:10.3390/ijms24043491)
Supplement: Supplementary file 1 [file ijms-24-03491-s001.zip]

Archive with 1 entries (1 files):
- ijms-2034875-supplementary.pdf
